# Supplementary material for: The Effects of Trifluoroacetic Acid (TFA) in Humans: A Rapid Review
Source: Life (Basel). 2025 Nov 28;15(12):1825. doi: 10.3390/life15121825 (PMC12733928; doi:10.3390/life15121825)
Supplement: Supplementary file 1 [file life-15-01825-s001.zip]

Archive with 1 entries (1 files):
- life-3976339-supplementary.pdf
